# Supplementary material for: Novel Multidrug-Resistant Enterococcal Mobile Linear Plasmid pELF1 Encoding vanA and vanM Gene Clusters From a Japanese Vancomycin-Resistant Enterococci Isolate
Source: Front Microbiol. 2019 Nov 13;10:2568. doi: 10.3389/fmicb.2019.02568 (PMC6863802; doi:10.3389/fmicb.2019.02568)
Supplement: Supplementary file 2 [file Table_1.xlsx]

## Sheet: Supple Table 1
	Supple. Table1 Whole genome sequence statistics
	Raw reads statistics.
	name	number of sequences	sum of length (bp)	minimum length (bp)	average length (bp)	maximum length (bp)
	illumina_read1	3209541	490838947	35	152.9	156
	illumina_read2	3209541	490878744	35	152.9	156
	nanopore_long_reads	39107	545429122	1	13947.1	220528
	Quality filtered reads statistics.
	name	number of sequences	sum of length (bp)	minimum length (bp)	average length (bp)	maximum length (bp)
	quality_trimmed_illumina_read1	3019114	458578917	34	151.9	155
	quality_trimmed_illumina_read2	3019114	458563910	34	151.9	155
	nanopore_trimmed.nanopore_long_reads	28462	527015141	500	18516.4	220478

## Sheet: Supple Table 2
	Supple. Table 2 Transfer frequency of pELF1 between AA708 and recipients strains.
	Recipient strain	Species	Transfer frequency (/donor cell)a
	FA2-2	E. faecalis	(1.6 ± 0.95) x 10-5
	BM4105RF	E. faecium	(4.1 ± 2.3) x 10-8
	ATCC9790RF	E.hirae	(1.8 ± 1.1) x 10-8
	KT06RF	E.casseliflavus	(1.1 ± 0.4) x 10-3
	a Frequency was estimated from the colony-foriming unit (CFU) ratio of transconjugant strains to donor strains.
	The values were the mean of three independent experiments with standard error.
